# Supplementary material for: Neutrophil extracellular traps formation and clearance is enhanced in fever and attenuated in hypothermia
Source: Front Immunol. 2023 Oct 2;14:1257422. doi: 10.3389/fimmu.2023.1257422 (PMC10577177; doi:10.3389/fimmu.2023.1257422)
Supplement: Supplementary file 1 [file DataSheet_1.xls]

## Sheet: Plate 1 - Sheet1
Software Version	2001-03-02
Experiment File Path:	C:\Documents and Settings\All Users\Documents\Experiments\Experiment1.xpt
Protocol File Path:
Plate Number	Plate 1
Date	2022-11-24
Time	1899-12-31 12:48:41
Reader Type:	Synergy H4
Reader Serial Number:	269475
Reading Type	Reader
Procedure Details
Plate Type	96 WELL PLATE
Read	Absorbance Endpoint
	Full Plate
	Wavelengths: 620
	Read Speed: Normal, Delay: 100 msec, Measurements/Data Point: 8
Results
Actual Temperature:	16.4
		1	2	3	4	5	6	7	8	9	10	11	12
	A	0.043	0.055	0.044	0.044	0.043	0.045	0.045	0.043	0.043	0.044	0.044	0.043	620
	B	0.043	0.093	0.094	0.089	0.043	0.043	0.061	0.045	0.044	0.039	0.043	0.047	620
	C	0.041	0.111	0.21	0.23	0.205	1.305	0.061	0.045	0.045	0.043	0.043	0.041	620
	D	0.046	0.117	0.352	0.392	0.355	1.274	0.043	0.042	0.041	0.041	0.043	0.042	620
	E	0.046	0.11	0.374	0.405	0.337	1.414	0.048	0.046	0.044	0.045	0.045	0.051	620
	F	0.046	0.046	0.046	0.046	0.043	0.042	0.043	0.041	0.042	0.042	0.046	0.044	620
	G	0.045	0.045	0.04	0.041	0.045	0.051	0.046	0.043	0.046	0.045	0.041	0.041	620
	H	0.049	0.04	0.046	0.044	0.043	0.041	0.043	0.041	0.04	0.04	0.04	0.041	620
		Pattern:			Calculation:
		blank (B2-B4)			average blank (pure Quantiblue medium) absorbance was subtracted from signal of samples and expressed as AU (620 nm)
		control (C2-E2)
		35 °C (C3-E3)
		37 °C (C34-E4)
		40 °C (C5-E5)
		ODN 2006 (C6-E6)
